# Supplementary material for: Relationships between the Circadian System and Alzheimer's Disease-Like Symptoms in Drosophila
Source: PLoS One. 2014 Aug 29;9(8):e106068. doi: 10.1371/journal.pone.0106068 (PMC4149435; doi:10.1371/journal.pone.0106068)
Supplement: Table S1 — Statistical analysis of climbing data by two-way ANOVA with Bonferroni's post-hoc test. (XLS) [file pone.0106068.s001.xls]

## Sheet: Sheet2
	Table S1. Statistical analysis of RING data by two-way ANOVA with Bonferroni's post-hoc test
	Genotype	Effect of age		Effect of genotype
	elav>GFP	F3, 128 = 72.17	p < 0.0001	F3, 128 = 2.104	p = 0.1030
	elav-per01>GFP
	elav>Aβ40
	elav-per01>Aβ40
	elav>Aβ40	F3, 128 = 76.48	p < 0.0001	F3, 128 = 5.249	p = 0.0019
	elav-per01>Aβ40
	elav>Aβ42
	elav-per01>Aβ42
	elav>Aβ40	F1, 52 = 21.95	p < 0.0001	F3, 52 = 27.88	p < 0.0001
	elav-per01>Aβ40
	elav>Aβ42arc
	elav-per01>Aβ42arc
	Subscripted values indicate the degrees of freedom in numerator (DFn) and denominator (DFd),
	respectively.
